# Supplementary material for: SARS-CoV-2 Vaccination Rate and SARS-CoV-2 Infection of Health Care Workers in Aerosol-Generating Medical Disciplines
Source: J Clin Med. 2022 May 12;11(10):2751. doi: 10.3390/jcm11102751 (PMC9144158; doi:10.3390/jcm11102751)
Supplement: Supplementary file 1 [file jcm-11-02751-s001.zip]

Archive with 1 entries (1 files):
- jcm-1702105-supplementary.pdf
